# Supplementary material for: Development and validation of the prognostic model based on autophagy-associated genes in idiopathic pulmonary fibrosis
Source: Front Immunol. 2022 Dec 12;13:1049361. doi: 10.3389/fimmu.2022.1049361 (PMC9791216; doi:10.3389/fimmu.2022.1049361)
Supplement: Supplementary file 1 [file Table_1.xlsx]

## Sheet: Sheet1
FOXO1
	Sequence (5'->3')
Forward primer	AGGGTTAGTGAGCAGGTTACAC
Reverse primer	CTGCACACATTGGGCAAACA
IRGM
	Sequence (5'->3')
Forward primer	CCGCCTGATGAGCTTACTCC
Reverse primer	CCCAATGCTTATGGTGTGGC
MAPK1
	Sequence (5'->3')
Forward primer	CGAGTGACGAGCCCATCG
Reverse primer	GATGTCTGAGCACGTCCAGT
MYC
	Sequence (5'->3')
Forward primer	TTCCCCTACCCTCTCAACGA
Reverse primer	CTTCTTGTTCCTCCTCAGAGTCG
PRKCQ
	Sequence (5'->3')
Forward primer	GTCCCCGCGCAGTCC
Reverse primer	CATCTGCCCGTTCTGATTCG
β-actin
	Sequence (5'->3')
Forward primer	CTGGAACGGTGAAGGTGACA
Reverse primer	AAGGGACTTCCTGTAACAATGCA
